# Supplementary material for: Microplastics in Lake Mead National Recreation Area, USA: Occurrence and biological uptake
Source: PLoS One. 2020 May 4;15(5):e0228896. doi: 10.1371/journal.pone.0228896 (PMC7197774; doi:10.1371/journal.pone.0228896)
Supplement: S1 Table — NA, not available (was not weighed because of size). (XLSX) [file pone.0228896.s001.xlsx]

## Sheet: S1. organisms
Locations and sizes of fish and shellfish samples. NA, not available (was not weighed because of size).
Sample location	Sample ID	Organism	Body length (cm)	Body weight (g)	Body part sampled	Sample weight (g)
Las Vegas Bay	LVB-C1	carp	55	1987	entire digestive tract	95
Las Vegas Bay	LVB-C2	carp	50	1500	entire digestive tract	92
Las Vegas Bay	LVB-C3	carp	59.5	2776	entire digestive tract	172
Las Vegas Bay	LVB-C4	carp	47.5	1697	entire digestive tract	124
Las Vegas Bay	LVB-C5	carp	52.5	2291	entire digestive tract	134
Las Vegas Bay	LVB-C6	carp	53	2319	entire digestive tract	109
Las Vegas Bay	LVB-SB1	striped bass	35.5	400	entire digestive tract	18
Las Vegas Bay	LVB-SB2	striped bass	36.5	401	entire digestive tract	9
Las Vegas Bay	LVB-SB4	striped bass	35	391	entire digestive tract	19
Las Vegas Bay	LVB-SB5	striped bass	35.5	433	entire digestive tract	30
Las Vegas Bay	LVB-SB6	striped bass	36.5	447	entire digestive tract	16
Las Vegas Bay	LVB-SB8	striped bass	38	452	entire digestive tract	13
Las Vegas Bay	LVB-SB9	striped bass	35	364	entire digestive tract	14
Las Vegas Bay	LVB-SB10	striped bass	38	500	entire digestive tract	12
Overton Arm	OVA-SB5	striped bass	24	113	entire digestive tract	4
Overton Arm	OVA-SB6	striped bass	22.5	102	entire digestive tract	4
Overton Arm	OVA-SB7	striped bass	23	98	entire digestive tract	3
Overton Arm	OVA-SB8	striped bass	46.5	683	entire digestive tract	17
Overton Arm	OVA-SB9	striped bass	42	672	entire digestive tract	18
Overton Arm	OVA-SB10	striped bass	40.5	650	entire digestive tract	15
Overton Arm	OVA-SB11	striped bass	42	686	entire digestive tract	17
Las Vegas Boat Harbor	BOH-M1	Asian clam	2.1	NA	entire organism (minus shell)	NA
Las Vegas Boat Harbor	BOH-M2	Asian clam	2.1	NA	entire organism (minus shell)	NA
Las Vegas Bay	LVB-M1	quagga mussels	0.6 - 1.4	NA	11 entire organisms (minus shells)	NA
Las Vegas Bay	LVB-M2	Asian clam	3.7	NA	entire organism (minus shell)	NA
Overton Arm	OVA-M1	quagga mussels	1.8 - 2.2	NA	10 entire organisms (minus shells)	NA
