# Supplementary material for: Microplastics in Lake Mead National Recreation Area, USA: Occurrence and biological uptake
Source: PLoS One. 2020 May 4;15(5):e0228896. doi: 10.1371/journal.pone.0228896 (PMC7197774; doi:10.1371/journal.pone.0228896)
Supplement: S2 Table — (XLSX) [file pone.0228896.s002.xlsx]

## Sheet: S2. Blanks
Summary of results from field and laboratory blank samples.
Sample type	Number of blanks	Number of microplastic particles in blanks
		minimum	mean	standard deviation	median	maximum
SAMPLE JAR OPEN TO AIR ~5 MINUTES
water, sediment	4*	0	3.5	5.7	1	12
FIELD EQUIPMENT (JAR, NET, & PUMP)
water	1	2	2	na	2	2
LABORATORY PROCESS BLANKS
water	9	2	7.22222	4.46592	7	17
surficial sediment	11	0	2.72727	2.00454	2	6
sediment core	4	2	6	3.55903	6.5	9
fish	21	0	0.380952	0.589592	0	2
shellfish	5	0	0.4	0.547723	0	1
all lab process blanks	50	0	2.6	3.5	1	17
LABORATORY EQUIPMENT BLANKS
all sample types	7	2	3.6	1.4	3	6
* sample jars tested for this study and concurrent studies
